# Supplementary material for: Subcellular Remodeling in Filamin C Deficient Mouse Hearts Impairs Myocyte Tension Development during Progression of Dilated Cardiomyopathy
Source: Int J Mol Sci. 2022 Jan 14;23(2):871. doi: 10.3390/ijms23020871 (PMC8779483; doi:10.3390/ijms23020871)
Supplement: Supplementary file 1 [file ijms-23-00871-s001.zip]

Archive with 1 entries (1 files):
- ijms-1514422-supplementary.pdf
